# Supplementary material for: Addressable and adaptable intercellular communication via DNA messaging
Source: Nat Commun. 2023 Apr 24;14:2358. doi: 10.1038/s41467-023-37788-z (PMC10126159; doi:10.1038/s41467-023-37788-z)
Supplement: Supplementary file 5 — Supplementary Data 1 [file 41467_2023_37788_MOESM5_ESM.xlsx]

## Sheet: Key
All items are labeled as xJM_CO_NNN, where NNN is an integer index and x indicates whether the item is a strain, plasmid, or insert.
All inserts are integrated into the E. coli genome via the pOSIP Clonetegration system [1].
Syntax for genomic insertions within strains are XY[insert], where X is the antibiotic resistance cassette ("K"=kanamycin, "T"=tetracycline) and Y is the insertion site, following the syntax from [1].
When X=0 for the antibioitic resistance index of a genomic insertion, this indicates that the resistancce has been removed by the action of the pE-FLP plasmid [1].
pE-FLP, after use, is always cured from the cells via its temperature-sensitive replication mechanism.
The FHR plasmid is from [2] and the MG1655 Marionette strain is from [3]. sfYFP and sfCFP genes are from [4]. See main text Methods section for more details of various part sources.
[1] St-Pierre F, Cui L, Priest DG, Endy D, Dodd IB, Shearwin KE. One-step cloning and chromosomal integration of DNA. ACS synthetic biology. 2013 Sep 20;2(9):537-41.
[2] Dimitriu T, Lotton C, Bénard-Capelle J, Misevic D, Brown SP, Lindner AB, Taddei F. Genetic information transfer promotes cooperation in bacteria. Proceedings of the National Academy of Sciences. 2014 Jul 29;111(30):11103-8.
[3] Meyer AJ, Segall-Shapiro TH, Glassey E, Zhang J, Voigt CA. Escherichia coli “Marionette” strains with 12 highly optimized small-molecule sensors. Nature chemical biology. 2019 Feb;15(2):196-204.
[4] Chen Y, Kim JK, Hirning AJ, Josić K, Bennett MR. Emergent genetic oscillations in a synthetic microbial consortium. Science. 2015 Aug 28;349(6251):986-9.

## Sheet: Strain List
Strain Name	Parent Strain	Plasmids	Genomic Insertions	Total antibiotic resistances	Description
sJM_CO_001	BW25113	FHR	KT[iJM_CO_001]	kanamycin, apramycin	Basic sender strain background
sJM_CO_002	BW25113		0H[iJM_CO_002]	spectinomycin	Basic receiver strain background
sJM_CO_003	sJM_CO_001	FHR, pJM_CO_001	KH[iJM_CO_001]	kanamycin, apramycin, tetracyline, chloramphenicol	Fig 3 A sender
sJM_CO_004	sJM_CO_001	FHR, pJM_CO_002	KH[iJM_CO_001]	kanamycin, apramycin, tetracyline, chloramphenicol	Fig 3 B sender
sJM_CO_005	sJM_CO_002	pJM_CO_003	0H[iJM_CO_002]	kanamycin, spectinomycin	Fig 3,5 A receiver, also Fig 6 Strain 3
sJM_CO_006	sJM_CO_002	pJM_CO_004	0H[iJM_CO_002]	kanamycin, spectinomycin	Fig 3,5 B receiver
sJM_CO_007	sJM_CO_001	FHR, pJM_CO_005	KH[iJM_CO_001]	kanamycin, apramycin, tetracyline, chloramphenicol	Fig 4 D1D2D3 sender
sJM_CO_008	sJM_CO_001	FHR, pJM_CO_006	KH[iJM_CO_001]	kanamycin, apramycin, tetracyline, chloramphenicol	Fig 4 D2D3 sender
sJM_CO_009	sJM_CO_001	FHR, pJM_CO_007	KH[iJM_CO_001]	kanamycin, apramycin, tetracyline, chloramphenicol	Fig 4 D1D3 sender
sJM_CO_010	sJM_CO_001	FHR, pJM_CO_008	KH[iJM_CO_001]	kanamycin, apramycin, tetracyline, chloramphenicol	Fig 4 D1D2 sender
sJM_CO_011	sJM_CO_001	FHR, pJM_CO_009	KH[iJM_CO_001]	kanamycin, apramycin, tetracyline, chloramphenicol	Fig 4 D1 sender
sJM_CO_012	sJM_CO_001	FHR, pJM_CO_010	KH[iJM_CO_001]	kanamycin, apramycin, tetracyline, chloramphenicol	Fig 4 D2 sender
sJM_CO_013	sJM_CO_001	FHR, pJM_CO_011	KH[iJM_CO_001]	kanamycin, apramycin, tetracyline, chloramphenicol	Fig 4 D3 sender
sJM_CO_014	sJM_CO_001	FHR, pJM_CO_012	KH[iJM_CO_001]	kanamycin, apramycin, tetracyline, chloramphenicol	Fig 4 D4 sender
sJM_CO_015	BW25113		0H[iJM_CO_003]	spectinomycin	YFP variant of receiver strain background
sJM_CO_016	BW25113		0H[iJM_CO_004]	spectinomycin	BFP variant of receiver strain background
sJM_CO_017	sJM_CO_015	pJM_CO_013	0H[iJM_CO_003]	kanamycin, spectinomycin	Fig 4 D1 receiver
sJM_CO_018	sJM_CO_002	pJM_CO_014	0H[iJM_CO_002]	kanamycin, spectinomycin	Fig 4 D2 receiver
sJM_CO_019	sJM_CO_016	pJM_CO_015	0H[iJM_CO_004]	kanamycin, spectinomycin	Fig 4 D3 receiver
sJM_CO_020	sJM_CO_001	FHR	0T[iJM_CO_001]	apramycin	Fig 5 sender base strain
sJM_CO_021	sJM_CO_020	FHR, pJM_CO_001, pJM_CO_016	0T[iJM_CO_001]	kanamycin, apramycin, tetracyline, chloramphenicol	Fig 5 sender
sJM_CO_022	BW25113		0T[iJM_CO_005] 0H[iJM_CO_007]	gentamicin	Fig 6 Strain 1 base
sJM_CO_023	sJM_CO_022	FHR, pJM_CO_001, pJM_CO_004	0T[iJM_CO_005] 0H[iJM_CO_007]	kanamycin, gentamicin, tetracyline, chloramphenicol	Fig 6 Strain 1
sJM_CO_024	sJM_CO_001	FHR, pJM_CO_016	0T[iJM_CO_001]	kanamycin, apramycin, tetracyline	Fig 6 Strain 2
sJM_CO_025	MG1655	FHR, pJM_CO_002		chloramphenicol, tetracycline	Fig S6 sender
sJM_CO_026	MG1655	FHR, pJM_CO_017		kanamycin, tetracycline	Fig S6 receiver
sJM_CO_027	sJM_CO_001	FHR, pJM_CO_018	KH[iJM_CO_001]	kanamycin, apramycin, tetracyline, chloramphenicol	Fig S7 YFP sender
sJM_CO_028	sJM_CO_001	FHR, pJM_CO_019	KH[iJM_CO_001]	kanamycin, apramycin, tetracyline, carbenicillin	Fig S7 weak BxbI sender
sJM_CO_029	sJM_CO_001	FHR, pJM_CO_020	KH[iJM_CO_001]	kanamycin, apramycin, tetracyline, carbenicillin	Fig S7 strong BxbI sender
sJM_CO_030	MG1655 Marionette		TH[iJM_CO_006]	spectinomycin, tetracycline	Fig S7 receiver base strain
sJM_CO_031	sJM_CO_030	pJM_CO_003	TH[iJM_CO_006]	spectinomycin, tetracycline, kanamycin	Fig S7 A receiver
sJM_CO_032	sJM_CO_030	pJM_CO_004	TH[iJM_CO_006]	spectinomycin, tetracycline, kanamycin	Fig S7 B receiver

## Sheet: Plasmid List
Plasmid Name	GenBank ID	Description	origin of replication	antibiotic resistance	Notes
pJM_CO_001	OQ603057	sfYFP message plasmid with attP-flanked A site	pSC101	chloramphenicol
pJM_CO_002	OQ603058	sfYFP message plasmid with attB-flanked B site	pSC101	chloramphenicol
pJM_CO_003	OQ603059	CinAHL-inducible Cas9 and A gRNA	p15a	kanamycin
pJM_CO_004	OQ603060	CinAHL-inducible Cas9 and B gRNA	p15a	kanamycin
pJM_CO_005	OQ603061	NahR message plasmid with attP-flanked D1D2D3 sites	pSC101	chloramphenicol	NahR is used as a generic colorless cargo
pJM_CO_006	OQ603062	NahR message plasmid with attP-flanked D2D3 sites	pSC101	chloramphenicol	NahR is used as a generic colorless cargo
pJM_CO_007	OQ603063	NahR message plasmid with attP-flanked D1D3 sites	pSC101	chloramphenicol	NahR is used as a generic colorless cargo
pJM_CO_008	OQ603064	NahR message plasmid with attP-flanked D1D2 sites	pSC101	chloramphenicol	NahR is used as a generic colorless cargo
pJM_CO_009	OQ603065	NahR message plasmid with attP-flanked D1 site	pSC101	chloramphenicol	NahR is used as a generic colorless cargo
pJM_CO_010	OQ603066	NahR message plasmid with attP-flanked D2 site	pSC101	chloramphenicol	NahR is used as a generic colorless cargo
pJM_CO_011	OQ603067	NahR message plasmid with attP-flanked D3 site	pSC101	chloramphenicol	NahR is used as a generic colorless cargo
pJM_CO_012	OQ603068	NahR message plasmid with attP-flanked D4 site	pSC101	chloramphenicol	NahR is used as a generic colorless cargo
pJM_CO_013	OQ603069	CinAHL-inducible Cas9 and D1 gRNA	p15a	kanamycin
pJM_CO_014	OQ603070	CinAHL-inducible Cas9 and D2 gRNA	p15a	kanamycin
pJM_CO_015	OQ603071	CinAHL-inducible Cas9 and D3 gRNA	p15a	kanamycin
pJM_CO_016	OQ603072	Sal-inducible TP901-LAA with attB-flanked B site	p15a	kanamycin
pJM_CO_017	OQ603073	Constitutive mScarletI (weak expression)	p15a	kanamycin
pJM_CO_018	OQ603074	constitutive sfYFP-LAA with attP-flanked A site	ColE1	chloramphenicol
pJM_CO_019	OQ603075	weakly constitutive BxbI-LAA with attP-flanked A site	ColE1	carbenicillin
pJM_CO_020	OQ603076	strongly constitutive BxbI-LAA with attP-flanked A site	ColE1	carbenicillin

## Sheet: Insert List
Insert name	GenBank ID	Description
iJM_CO_001	OQ603077	constitutive apramycin resistance
iJM_CO_002	OQ603078	constitutive mScarletI and constitutive spectinomycin resistancce
iJM_CO_003	OQ603079	constitutive sfYFP and constitutive spectinomycin resistancce
iJM_CO_004	OQ603080	constitutive TagBFP and constitutive spectinomycin resistancce
iJM_CO_005	OQ603081	constitutive gentamicin resistance
iJM_CO_006	OQ603082	spectinomycin resistance cassette + chloramphenicol resistance cassette driven by a BxbI-flippable constitutive promoter that is initially in the reverse direction (OFF)
iJM_CO_007	OQ603083	constitutive sfCFP cassette
